# Supplementary material for: Interaction among homeodomain transcription factors mediates ethylene biosynthesis during pear fruit ripening
Source: Hortic Res. 2024 Mar 28;11(5):uhae086. doi: 10.1093/hr/uhae086 (PMC11116900; doi:10.1093/hr/uhae086)
Supplement: Web_Material_uhae086 [file web_material_uhae086.zip › Supplementary Tables.xlsx]

## Sheet: Table S1
Table S1 The transcriptome data for three pear cultivars employed in this study
Cultivar	Developing stage (Days after flower blooming)		Ripening stage (Days after flower blooming)
Housui	82	104	157
Cuiguan	76	96	136
Xueqing	76	96	136
Note: DAFB represents days after flower blooming

## Sheet: Table S2
Table S2 Expression patterns of the ACS, ACO and HB genes in pear cultivars Housui, Cuiguan, and Xueqing
Gene	Gene ID	Designation	Cv. Housui			Cv. Cuiguan			Cv. Xueqing
			HS-157/HS-82	HS-157/HS-104		CG-130/CG-76	CG-130/CG-96		XQ-130/XQ-76	XQ-130/XQ-96
ACS	Pbr007947.1	PbACS1a	3.68007	91.666		1	1		76.3676	76.3676
	Pbr015575.1	PbACS3	37.4737	37.4737		121.022	121.022		1	1
	Pbr019796.1	PbACS6	0.0186568	0.0197418		0.0165345	0.00671559		1	1
	Pbr032688.1	PbACS1b	1616.22	1616.22		981.598	981.598		61.0941	61.0941
ACO	Pbr031954.1	PbACO1	3.79893	499.508		4078.39	23.1938		11459.7	199.383
	Pbr000093.1	PbACO2	0.0972964	0.109553		0.479402	0.797589		0.254182	0.564287
	Pbr005179.1	PbACO4	0.341383	0.279335		0.387207	0.38325		0.293857	0.393322
	Pbr015589.1	PbACO7	1.78397	273.705		0.0201211	1		0.0342768	1
HB	Pbr015799.1	PbHB.A1	1.34205	1.42896		1.16867	0.755037		1.44689	1.12294
	Pbr001231.1	PbHB.A1.2	1.01941	0.897458		1.27766	0.652321		1.42636	1.39259
	Pbr005909.1	PbHB.A2	1.71224	1.98958		0.948252	1.21961		0.937083	1.21944
	Pbr005910.1	PbHB.A3	0.114899	0.161399		0.112926	0.61215		0.113146	0.128748
	Pbr010333.1	PbHB.A5	0.659254	0.565736		0.937511	0.592368		0.986724	0.661382
	Pbr022850.1	PbHB.A7.1	0.0609697	0.53521		0.077933	0.299786		0.0967609	0.360717
	Pbr019357.1	PbHB.A7.2	0.136277	0.215658		0.28611	0.294007		0.351223	0.398198
	Pbr019352.2	PbHB.A7.3	0.645626	6.95629		3.74425	3.74425		0.424297	0.366128
	Pbr030322.1	PbHB.A8	0.0614881	0.223583		0.163924	0.375264		0.176123	0.350209
	Pbr025396.1	PbHB.A9.1	0.0145693	1		0.0312469	0.167293		0.0118289	0.153108
	Pbr011391.1	PbHB.A9.2	0.00195442	0.00693745		0.0169389	0.0351054		0.017679	0.0610213
	Pbr022596.1	PbHB.A10.1	0.446972	0.48119		0.564629	0.640156		0.509156	0.439354
	Pbr035906.1	PbHB.A10.2	3.96967	2.51763		2.67971	0.890351		3.34349	1.22564
	Pbr019826.1	PbHB.A11	0.0880399	1.84456		0.00976037	0.120189		0.0242455	0.122043
	Pbr031941.1	PbHB.A12	0.00101694	0.00196211		0.26513	0.214085		0.0314294	0.122043
	Pbr005158.1	PbHB.A13	32.7655	1454.41		13.7205	208.243		1.20217	96.3969
	Pbr019805.1	PbHB.A14.1	0.0322143	1		0.0392559	0.0336275		1	1
	Pbr016430.1	PbHB.A15	4.3934	0.840904		3.52727	0.881974		5.82174	2.22696
	Pbr001554.1	PbHB.A16.1	0.345871	0.902232		0.355104	0.573813		0.292967	0.624571
	Pbr042526.1	PbHB.A17.1	2.0505	2.59813		1.83469	1.31731		1.22205	0.821357
	Pbr027897.1	PbHB.A17.2	0.628513	0.884606		0.536853	0.717693		0.507095	0.559949
	Pbr033829.1	PbHB.A18.1	0.322813	0.23057		1.01633	1.45102		0.318222	0.549192
	Pbr033866.1	PbHB.A18.2	1.93688	3.68913		2.03266	2.17653		0.424297	0.732256
	Pbr007308.1	PbHB.A18.3	2.53284	1.0813		7.15568	1.08827		1.62004	1.04253
	Pbr034311.1	PbHB.A18.4	0.693003	0.454768		1.04135	0.656723		0.85136	0.778207
	Pbr009810.1	PbHB.A19.1	0.225119	1.08624		0.467637	0.927499		0.325446	1.0588
	Pbr041417.1	PbHB.A19.2	0.377527	1.59094		0.609799	1.16888		0.408184	0.993776
	Pbr003802.1	PbHB.A20.1	0.959126	1.46146		1.55124	1.52095		0.997883	1.20775
	Pbr037612.1	PbHB.A20.2	0.788586	1.59303		0.485412	0.791466		0.728028	0.864393
	Pbr018269.1	PbHB.B2.1	0.390231	1.60909		0.342381	1.16163		0.382993	1.2553
	Pbr032563.1	PbHB.B2.2	1.82331	2.29775		1.39646	1.24936		1.41683	0.832914
	Pbr000407.1	PbHB.C1.1	0.673654	1.92561		0.848739	0.954353		0.595191	0.783704
	Pbr016211.1	PbHB.C1.2	0.560962	1.51066		0.817772	0.949139		0.511745	0.676684
	Pbr026750.1	PbHB.D.1	0.760916	0.71733		1.56168	1.14268		0.875792	1.05262
	Pbr038255.1	PbHB.D.2	0.663211	0.819806		0.561972	0.658564		0.692621	1.12194
	Pbr019129.1	PbHB.D.3	1.18622	0.922281		1.15532	0.896219		1.03884	1.05516
	Pbr008773.2	PbHB.D.4	0.983167	1.01337		0.993338	1.07828		0.988471	1.346
	Pbr008410.2	PbHB.E1	0.0759559	0.187583		0.102171	0.328207		0.0986736	0.164288
	Pbr037485.1	PbHB.E2.1	0.000654826	0.00833087		0.00114292	0.0122804		0.000585607	0.00197536
	Pbr042103.1	PbHB.E2.2	0.00136989	0.00620298		0.00153669	0.0105987		0.0349658	0.0961548
	Pbr008785.1	PbHB.E3	0.056967	0.174015		0.0304899	0.0572772		0.0315267	0.0585805
	Pbr019133.1	PbHB.E4	0.31192	0.343403		0.441801	0.529365		0.512745	0.739653
	Pbr019166.1	PbHB.E6.1	0.639113	1.0203		1.04645	0.582925		1.3968	1.00516
	Pbr028628.1	PbHB.E6.2	0.435797	1.18579		0.0725951	0.155467		0.456935	1.02516
	Pbr028643.1	PbHB.E6.3	0.161406	0.461141		0.246977	0.132229		0.169719	3.02542
	Pbr016310.4	PbHB.E7.1	0.112372	1		0.328645	1		3.39437	2.92902
	Pbr008477.1	PbHB.E8.1	2.21607	1.96857		1.32688	1.24752		0.945575	1.33449
	Pbr031676.1	PbHB.E10.1	0.0323762	1		0.677554	0.435306		7.63734	2.19677
	Pbr005447.1	PbHB.E10.2	2.07523	9.22281		24.7307	13.2406		452.471	4.10063
	Pbr023444.1	PbHB.F2.1	0.484219	0.518783		0.15399	0.286386		0.00474074	0.0488171
	Pbr033953.1	PbHB.F2.2	0.000535252	0.00379247		0.000843955	0.025981		0.000711119	0.0135875
	Pbr019668.1	PbHB.F4	0.0220968	0.0150311		0.107707	1		0.242455	0.162724
	Pbr011761.1	PbHB.F7.1	0.339747	0.321098		0.592005	0.810344		0.863114	0.982194
	Pbr037325.1	PbHB.F7.2	0.0566891	0.145623		0.496789	0.589103		0.5431	0.797431
	Pbr006773.2	PbHB.F8	1.03379	0.81876		1.24378	0.986979		1.61519	1.00604
	Pbr035813.1	PbHB.G1	0.585465	0.492624		0.495462	0.38938		0.304079	0.481944
	Pbr004979.1	PbHB.G2.1	12.7131	0.890364		2.60581	0.517055		6.58742	1.76986
	Pbr023774.1	PbHB.G2.2	5.50799	3.49698		2.03266	0.870613		2.94987	1.37063
	Pbr028712.1	PbHB.G3.3	1	1		0.086797	0.0929403		1	0.04253
	Pbr030778.1	PbHB.G3.4	1	0.0437445		0.0298529	0.0239744		0.0508551	0.0438832
	Pbr034174.1	PbHB.G5.1	0.0507036	0.25721		0.106899	0.688218		0.0765067	0.707588
	Pbr008217.1	PbHB.G5.2	0.051261	0.365538		0.0984759	0.596497		0.0708118	0.569191
	Pbr035756.1	PbHB.G5.4	0.69419	1.08268		0.722958	0.743469		0.629373	1.08618
	Pbr029255.1	PbHB.G7.1	0.254337	2.66437		0.60056	1.57194		1.18803	2.5629
	Pbr019804.1	PbHB.G7.2	9.26191	13.4107		7.23389	4.0517		10.9546	10.6647
	Pbr029884.1	PbHB.G8.3	0.17971	0.922281		0.285286	0.561686		0.162497	0.581497
	Pbr007829.1	PbHB.G9	1.73967	0.649995		1.00253	0.252475		0.983338	0.393444
	Pbr040074.1	PbHB.G10.1	1.22811	19.5135		122.976	2.28611		170.355	42.0001
	Pbr013533.1	PbHB.G10.2	1.12674	0.865086		10.3481	0.445652		16.1475	6.96689
	Pbr017259.1	PbHB.G11	1	1		1	0.00576528		8.16343	0.366128
	Pbr001571.1	PbHB.G13.1	0.017608	0.0307427		0.0445515	0.130919		0.0377152	0.0857275
	Pbr040636.1	PbHB.G13.2	0.000632348	0.000937954		0.15245	0.23744		0.0435176	0.091532
	Pbr006330.2	PbHB.G14	0.265417	0.148832		0.556666	0.349004		0.659572	0.479119
	Pbr039116.1	PbHB.G15	0.00750727	0.0428968		0.0166612	0.0785347		0.0256373	0.159186
	Pbr041852.1	PbHB.G16	0.0102525	0.0234332		0.0149922	1		0.0454037	1
	Pbr017942.1	PbHB.G17	0.572767	1.31912		0.136915	0.463851		0.748222	1.50112
	Pbr039143.1	PbHB.G18	1.22425	2.28862		1.13451	2.48746		0.52047	0.635543
	Pbr036101.1	PbHB.G19	3.28187	1.15606		1.60704	0.904649		1.26165	0.673668

## Sheet: Table S3
Table S3 Putative proteins interactors of PpHB.G7.2
Gene ID	Designation	Time	Annotation	Time
Pbr000789.1		3	CDP-alcohol phosphatidyltransferase	5
Pbr004979.1	PpHB.G2.1	11	Homeobox-leucine zipper protein	32
Pbr005300.1		4	Carboxypeptidase-like protein	13
Pbr006400.1		2	Chaperonin ClpA/B	11
Pbr019674.1		2	Peptidase C1A	18
Pbr022038.1		1	Cysteine-type peptidase	14
Pbr026905.1		4	Glyoxalase protein	6
Pbr031905.1		2	Glyoxalase protein	7
Pbr035452.1		7	Ubiquitin C	12
Pbr035813.1	PpHB.G1	7	Homeobox-leucine zipper protein	28

## Sheet: Table S4
Table S4 The primer pairs employed in the present study
Gene	Forward primer (5'→3')	Reverse primer (5'→3')	Note	Vector name
PbHB.G7.2	CAAGAAACCTAAATCTACGCCCGC	CCTGTTGCTGTTTGTTTCATTGATTTG	qRT-PCR
PbHB.E10.2	CAACAACCCTCGTAAGAAGAAGCGT	GGCGTTCCAGTTGCGTCTTCA	qRT-PCR
PbHB.A13	TCCCTCGCCTCTTGTCTGCC	TTCCTCCTACTTGGTCAGCATCTCA	qRT-PCR
PbHB.G1	TGGAATGAGAAATGGAGGAAGATCG	CACATGAGGGGCACATGGTGAG	qRT-PCR
PbHB.G2.1	CCTTCTCCTCCCCCGCCTC	CACATTGTTCCTTGGAGAGCCTGA	qRT-PCR
PbACS1b	AAGGCTCGCAAAGAGGCACG	AACACCTTCCTGCTCAAACCTTCTG	qRT-PCR
PbACO1	GGCCAAGAAATCGACCCCTGT	AAACCCAAACTTTCTTCTCCCCAAC	qRT-PCR
Tublin	TGGGCTTTGCTCCTCTTAC	CCTTCGTGCTCATCTTACC	qRT-PCR
PbHB.G7.2	tgttccggattacgctgttaacGAGATGGGTTTTGATCATGAAGCTTG	ctcattaaagcaggactctagaGCAGACTAGCAAGCTGTAGATGGATG	Construction of over-expression vector	pSAK277
PbHB.G1	tgttccggattacgctgttaacATGGAGCTAGCTCTGAGCTTAGG	ctcattaaagcaggactctagaTCATGCAGCAGCACCTTGATGCTG	Construction of over-expression vector	pSAK277
PbHB.G2.1	tgttccggattacgctgttaacATGGAGCTTTGTTTGAGCTTAGGAG	ctcattaaagcaggactctagaTCACGAAGCTGCGGAAGAGGGAT	Construction of over-expression vector	pSAK277
PbHB.G7.2	gtgagtaaggttaccgaattcTAGGTGTTGAAGAGATAGAGGGAGAA	cgtgagctcggtaccggatccGGACTCGTCGATGACCCGTT	Construction of silencing vector	pTRV2
PbACO1	aaaaagcttCTAGGCGGCGGTAACTTGTT	tttggatccGCTTGGTTTGTATGCTCTGTGT	Dual-luciferase assay (2000bp)
PbACS1b	ctatagggcgaattgggtaccTCAAACAAGGAAATTGGTGTATG	caggaattcgatatcaagcttTTTCTTGGTTCCAAAGAACACAC	Dual-luciferase assay (2000bp)	pGreen II 0800-LUC
PbACS1b	ctatagggcgaattgggtaccTCAAACAAGGAAATTGGTGTATG	caggaattcgatatcaagcttTAAATGACATGAAAGTTAATGAG	Dual-luciferase assay (Fragment P1)	pGreen II 0800-LUC
PbACS1b	ctatagggcgaattgggtaccTCAAACAAGGAAATTGGTGTATG	caggaattcgatatcaagcttGTATTACTATTTCCTTGAGGTTT	Dual-luciferase assay (Fragment P2)	pGreen II 0800-LUC
PbACS1b	ctatagggcgaattgggtaccACTAATACAAGTGAGTGTATGCG	caggaattcgatatcaagcttTTTCTTGGTTCCAAAGAACACAC	Dual-luciferase assay (Fragment P3)	pGreen II 0800-LUC
PbACS1b	ctatagggcgaattgggtaccCCTTTAGATTTGAAGTCCTAATA	caggaattcgatatcaagcttTTTCTTGGTTCCAAAGAACACAC	Dual-luciferase assay (Fragment P4)	pGreen II 0800-LUC
PbACS1b	ctatagggcgaattgggtaccTCAAACAAGGAAATTGGTGTATG	caggaattcgatatcaagcttTCCTATAACTCATCAATTTTTTCTCA	Dual-luciferase assay (Fragment P5)	pGreen II 0800-LUC
PbACS1b	ctatagggcgaattgggtaccTCAAACAAGGAAATTGGTGTATGTC	caggaattcgatatcaagcttCATCATACCGAACCATCAAGCAT	Dual-luciferase assay (Fragment P6)	pGreen II 0800-LUC
PbACS1b	ctatagggcgaattgggtaccTCAAACAAGGAAATTGGTGTATGTC	caggaattcgatatcaagcttTCAAAATTCAAATGTAGAAAAACCG	Dual-luciferase assay (Fragment P7)	pGreen II 0800-LUC
PbACS1b	ctatagggcgaattgggtaccTCAAACAAGGAAATTGGTGTATGT	caggaattcgatatcaagcttTGAAGTGTGAAGCAAAGGGTAAG	Dual-luciferase assay (Fragment P8)	pGreen II 0800-LUC
PbACS1b	ctatagggcgaattgggtaccAACAATGAAAATTAGTAATATCTCAAGTG	caggaattcgatatcaagcttTTTCTTGGTTCCAAAGAACACAC	Dual-luciferase assay (Fragment P10)	pGreen II 0800-LUC
PbACS1b	ctatagggcgaattgggtaccGTGTGATACGGAAATGATTTGAGT	caggaattcgatatcaagcttTTTCTTGGTTCCAAAGAACACAC	Dual-luciferase assay (Fragment P11)	pGreen II 0800-LUC
PbACS1b	ctatagggcgaattgggtaccTTATATGTTGTATCTTATTTCATCGTTGA	caggaattcgatatcaagcttTTTCTTGGTTCCAAAGAACACAC	Dual-luciferase assay (Fragment P12)	pGreen II 0800-LUC
PbACS1b	ctatagggcgaattgggtaccAACGGATAAATGGTCTTATTAAAGAG	caggaattcgatatcaagcttTTTCTTGGTTCCAAAGAACACAC	Dual-luciferase assay (Fragment P13)	pGreen II 0800-LUC
PbACS1b	ctatagggcgaattgggtaccAAGTTAGTATCTCACAAAGCAACCG	caggaattcgatatcaagcttTTTCTTGGTTCCAAAGAACACAC	Dual-luciferase assay (Fragment P14)	pGreen II 0800-LUC
PbACS1b	ctatagggcgaattgggtaccTCAAACAAGGAAATTGGTGTATG	caggaattcgatatcaagcttGTGCACCAAGAGTAGTAAATGCAC	Dual-luciferase assay (Fragment P15)	pGreen II 0800-LUC
PbHB.G7.2	gccatggaggccagtgaattcATGGGTTTTGATCATGAAGCTTG	cagctcgagctcgatggatccCTAGCAAGCTGTAGATGGATGAGTACT	Y1H assay (Full length CDS)	pGADT7
PbHB.G7.2	gccatggaggccagtgaattcATGGGTTTTGATCATGAAGCTTG	cagctcgagctcgatggatccGGGACTGCCCTCATGATCTTGA	Y1H assay (Fragment N)	pGADT7
PbHB.G7.2	gccatggaggccagtgaattcATGAGAAAGAAACTCAGACTTACAAAAGAACAA	cagctcgagctcgatggatccTTGTTTCATTGATTTGAGCTCTTGC	Y1H assay (Fragment D)	pGADT7
PbHB.G7.2	gccatggaggccagtgaattcATGACAGCAACAGCAGCAGCACC	cagctcgagctcgatggatccCTAGCAAGCTGTAGATGGATGAGTACT	Y1H assay (Fragment C)	pGADT7
PbHB.G7.2	gccatggaggccagtgaattcATGGGTTTTGATCATGAAGCTTG	cagctcgagctcgatggatccTTGTTTCATTGATTTGAGCTCTTGC	Y1H assay (Fragment N+D)	pGADT7
PbHB.G7.2	gccatggaggccagtgaattcATGAGAAAGAAACTCAGACTTACAAAAGAACAA	cagctcgagctcgatggatccGCAAGCTGTAGATGGATGAGTACT	Y1H assay (Fragment D+C)	pGADT7
PbHB.G1	gccatggaggccagtgaattcATGGAGCTAGCTCTGAGCTTAGG	cagctcgagctcgatggatccTCATGCAGCAGCACCTTGATGCTG	Y1H and Y2H assay (Full length CDS)	pGADT7
PbHB.G1	gccatggaggccagtgaattcATGGAGCTAGCTCTGAGCTTAGGG	cagctcgagctcgatggatccAGTTGATCCGTTCTCCTCGTCAT	Y1H and Y2H assay (Fragment N)	pGADT7
PbHB.G1	gccatggaggccagtgaattcATGCGGAAGAAACTCAGGCTCTCTAAAG	cagctcgagctcgatggatccCTTCAAAGCTCTCAAGTCTTGCAGT	Y1H and Y2H assay (Fragment D)	pGADT7
PbHB.G1	gccatggaggccagtgaattcATGACCTCTCAGCCTTTCTACATGCA	cagctcgagctcgatggatccTCATGCAGCAGCACCTTGATG	Y1H and Y2H assay (Fragment C)	pGADT7
PbHB.G2.1	gccatggaggccagtgaattcATGGAGCTTTGTTTGAGCTTAGGAG	cagctcgagctcgatggatccTCACGAAGCTGCGGAAGAGGGAT	Y1H and Y2H assay (Full length CDS)	pGADT7
PbHB.G2.1	gccatggaggccagtgaattcATGGAGCTTTGTTTGAGCTTAGGA	cagctcgagctcgatggatccACAGGTGTTAGCGTTACCATTGATG	Y1H and Y2H assay (Fragment N)	pGADT7
PbHB.G2.1	gccatggaggccagtgaattcATGAGAAAGAAGCTCAGGCTCTCCAA	cagctcgagctcgatggatccCTTCAAAGCCCTCAACTCCTGTA	Y1H and Y2H assay (Fragment D)	pGADT7
PbHB.G2.1	gccatggaggccagtgaattcATGGCTACTCATCACTCAAACCCGTT	cagctcgagctcgatggatccTCACGAAGCTGCGGAAGAGGG	Y1H and Y2H assay (Fragment C)	pGADT7
PbACS1b	cttgaattcgagctcggtaccTCAAACAAGGAAATTGGTGTATG	atacagagcacatgcctcgagTTTCTTGGTTCCAAAGAACACAC	Y1H assay (2000bp)	pABAi
PbACS1b	cttgaattcgagctcggtaccTCCAACACGCAAGCAATTACG	atacagagcacatgcctcgagTCAAAATTCAAATGTAGAAAAACCGA	Y1H assay (Fragment P9)	pABAi
PbACS1b	cttgaattcgagctcggtaccTTATATGTTGTATCTTATTTCATCGTTGA	atacagagcacatgcctcgagTTTTAAACATTATGTTACATTATATTTCTGAG	Y1H assay (Fragment P16)	pABAi
PbACS1b	cttgaattcgagctcggtaccAAGTTAGTATCTCACAAAGCAACCGT	atacagagcacatgcctcgagGTGCACCAAGAGTAGTAAATGCACA	Y1H assay (Fragment P17)	pABAi
PbHB.G7.2	atggccatggaggccgaattcGAGATGGGTTTTGATCATGAAGCTTG	ccgctgcaggtcgacggatccGCAGACTAGCAAGCTGTAGATGGATG	Y2H assay (Full length CDS)	pGBKT7
PbHB.G7.2	atggccatggaggccgaattcATGGGTTTTGATCATGAAGCTTG	ccgctgcaggtcgacggatccGGGACTGCCCTCATGATCTTGA	Y2H assay (Fragment N)	pGBKT7
PbHB.G7.2	atggccatggaggccgaattcATGAGAAAGAAACTCAGACTTACAAAAGAACAA	ccgctgcaggtcgacggatccTTGTTTCATTGATTTGAGCTCTTGC	Y2H assay (Fragment D)	pGBKT7
PbHB.G7.2	atggccatggaggccgaattcATGACAGCAACAGCAGCAGCACC	ccgctgcaggtcgacggatccCTAGCAAGCTGTAGATGGATGAGTACT	Y2H assay (Fragment C)	pGBKT7
PbHB.G7.2	atggccatggaggccgaattcATGGGTTTTGATCATGAAGCTTG	ccgctgcaggtcgacggatccTTGTTTCATTGATTTGAGCTCTTGC	Y2H assay (Fragment N+D)	pGBKT7
PbHB.G7.2	atggccatggaggccgaattcATGAGAAAGAAACTCAGACTTACAAAAGAACAA	ccgctgcaggtcgacggatccCTAGCAAGCTGTAGATGGATGAGTACT	Y2H assay (Fragment D+C)	pGBKT7
PbHB.G7.2	ctcggtacccggggatccGAGATGGGTTTTGATCATGAAGCTTG	gtacgagatctggtcgacGCAAGCTGTAGATGGATG	Luciferase Complementation Imaging Assay (Full length CDS)	pCAMBIA1300-nLuc
PbHB.G7.2	gagctcggtacccggggatccATGAGAAAGAAACTCAGACTTACAAAAGAACAA	cgcgtacgagatctggtcgacGCAAGCTGTAGATGGATGAGTACT	Luciferase Complementation Imaging Assay (Fragment D+C)	pCAMBIA1300-nLuc
PbHB.G1	ctcggtacccggggatccATGGAGCTAGCTCTGAGCTTAGG	agtccatttgttggatccTGCAGCAGCACCTTGATGCTG	Luciferase Complementation Imaging Assay (Full length CDS)	pCAMBIA1300-cLuc
PbHB.G1	tacgcgtcccggggcggtaccATGCGGAAGAAACTCAGGCTCTCTAAAG	tgtagtccatttgttggatccCTTCAAAGCTCTCAAGTCTTGCAGT	Luciferase Complementation Imaging Assay (Fragment D)	pCAMBIA1300-cLuc
PbHB.G2.1	ctcggtacccggggatccATGGAGCTTTGTTTGAGCTTAGGAG	agtccatttgttggatccCGAAGCTGCGGAAGAGGGAT	Luciferase Complementation Imaging Assay (Full length CDS)	pCAMBIA1300-cLuc
PbHB.G2.1	tacgcgtcccggggcggtaccATGAGAAAGAAGCTCAGGCTCTCCAA	tgtagtccatttgttggatccCTTCAAAGCCCTCAACTCCTGTA	Luciferase Complementation Imaging Assay (Fragment D)	pCAMBIA1300-cLuc
PbHB.G7.2	atggagctcggtaccctcgagATGGGTTTTGATCATGAAGCTTG	agcagagattacctatctagaGCAAGCTGTAGATGGATG	Electrophoretic mobility shift assay	pCold
PbHB.G1	atggagctcggtaccctcgagATGGAGCTAGCTCTGAGCTTAGG	agcagagattacctatctagaTGCAGCAGCACCTTGATGCTG	Electrophoretic mobility shift assay	pCold
PbHB.G2.1	atggagctcggtaccctcgagATGGAGCTTTGTTTGAGCTTAGGAG	agcagagattacctatctagaCGAAGCTGCGGAAGAGGGAT	Electrophoretic mobility shift assay	pCold
PbHB.G7.2	acaagtttgtacaaaaaaATGGGTTTTGATCATGAAGC	caccactttgtacaagaaGCAAGCTGTAGATGGATGAGTAC	Co-IP (Full length)	pEarleyGate201-YN
PbHB.G7.2	acaagtttgtacaaaaaaATGAGAAAGAAACTCAGACTTACAAAAG	caccactttgtacaagaaGCAAGCTGTAGATGGATGAGTACTG	Co-IP (Fragment D+C)	pEarleyGate201-YN
PbHB.G1	acaagtttgtacaaaaaaATGGAGCTAGCTCTGAGCTTA	caccactttgtacaagaaCAGCAGCACCTTGATGCT	Co-IP (Full length)	pEarleyGate202-YC
PbHB.G1	acaagtttgtacaaaaaaATGCGGAAGAAACTCAGGCT	caccactttgtacaagaaCTTCAAAGCTCTCAAGTCTTGCA	Co-IP (Fragment D)	pEarleyGate202-YC
PbHB.G2.1	acaagtttgtacaaaaaaATGGAGCTTTGTTTGAGCTTAG	caccactttgtacaagaaCGAAGCTGCGGAAGAGGGAT	Co-IP (Full length)	pEarleyGate202-YC
PbHB.G2.1	acaagtttgtacaaaaaaATGAGAAAGAAGCTCAGGCTCT	caccactttgtacaagaaCTTCAAAGCCCTCAACTCCT	Co-IP (Fragment D)	pEarleyGate202-YC
